# Supplementary material for: Development of a Scalable Extraction Process for Anthocyanins of Haskap Berry (Lonicera caerulea)
Source: Molecules. 2025 Feb 26;30(5):1071. doi: 10.3390/molecules30051071 (PMC11902241; doi:10.3390/molecules30051071)
Supplement: Supplementary file 1 [file molecules-30-01071-s001.zip]

Archive with 1 entries (1 files):
- molecules-3463352-supplementary.pdf
